# Supplementary material for: Quantitative Analysis of Decoquinate Residues in Hen Eggs through Derivatization-Gas Chromatography Tandem Mass Spectrometry
Source: Foods. 2023 Dec 29;13(1):119. doi: 10.3390/foods13010119 (PMC10778401; doi:10.3390/foods13010119)
Supplement: Supplementary file 1 [file foods-13-00119-s001.zip]

Archive with 1 entries (1 files):
- foods-2766068-supplementary.pdf
